# Supplementary material for: Real-World Setting of Efficacy and Safety of 3 Years of Rifaximin Administration in Japanese Patients with Hepatic Encephalopathy: A Multicenter Retrospective Study
Source: J Clin Med. 2025 Feb 18;14(4):1358. doi: 10.3390/jcm14041358 (PMC11856843; doi:10.3390/jcm14041358)
Supplement: Supplementary file 1 [file jcm-14-01358-s001.zip]

Archive with 1 entries (1 files):
- jcm-3407159-supplementary.pdf
